# Supplementary material for: Development of a Decision Support System for the Management of Mummy Berry Disease in Northwestern Washington
Source: Plants (Basel). 2022 Aug 4;11(15):2043. doi: 10.3390/plants11152043 (PMC9370572; doi:10.3390/plants11152043)
Supplement: Supplementary file 1 [file plants-11-02043-s001.zip]

Archive with 1 entries (1 files):
- plants-1748164-supplementary.pdf
